# Supplementary material for: Transcription-Coupled Repair Promotes the Retention of Mutations in Coding Regions During Replication Stress
Source: Int J Mol Sci. 2026 Jan 23;27(3):1154. doi: 10.3390/ijms27031154 (PMC12896993; doi:10.3390/ijms27031154)
Supplement: Supplementary file 1 [file ijms-27-01154-s001.zip]

Archive with 8 entries (8 files):
- 1. Zambrano et al., Supplemental_Information.pdf
- 2. Supplementary_Figure_S1.pdf
- 3. Supplementary_Figure_S2.png
- 4. Supplementary_Figure_S3.pdf
- 5. Supplementary_Figure_S4.pdf
- 6. Supplementary_Figure_S5.pdf
- 7. Supplementary_Figure_S6.png
- 8. Supplementary_Table_S1.pdf
